# Supplementary material for: Functional Analysis of Stress Resistance of Bacillus cereus SCL10 Strain Based on Whole-Genome Sequencing
Source: Microorganisms. 2024 Jun 8;12(6):1168. doi: 10.3390/microorganisms12061168 (PMC11206075; doi:10.3390/microorganisms12061168)
Supplement: Supplementary file 1 [file microorganisms-12-01168-s001.zip]

Archive with 1 entries (1 files):
- microorganisms-2971981-supplementary.pdf
